# Supplementary material for: A new in vivo model of intestinal colonization using Zophobas morio larvae: testing hyperepidemic ESBL- and carbapenemase-producing Escherichia coli clones
Source: Front Microbiol. 2024 Apr 10;15:1381051. doi: 10.3389/fmicb.2024.1381051 (PMC11039899; doi:10.3389/fmicb.2024.1381051)
Supplement: Supplementary file 2 [file Table_1.XLSX]

## Sheet: Relative_abundance Neg controls
Relative abundance % of the 92 abundant ASVs between all time points
		Negative control 1				Negative control 2				Negative control 3				Negative control 4
ASV (total, n=92)	Genus	T0	T7	T14	T28	T0	T7	T14	T28	T0	T7	T14	T28	T0	T7	T14	T28
ASV1	Lactococcus	44.7731	80.1766	37.1649	43.4814	15.2275	35.2114	40.6745	46.3055	6.56487	63.8227	9.34729	30.6075	18.7393	39.9488	19.3913	37.7155
ASV2	Lactococcus	43.3317	1.43931	1.22719	2.40996	33.2809	5.52656	0.912651	0	1.12578	0.207934	0.484134	8.45367	25.6185	0.646693	0.417337	0
ASV3	Hafnia-Obesumbacterium	2.74389	0.544982	8.76337	11.3085	31.8679	2.49675	11.4211	5.84194	21.0274	6.30625	1.73238	4.50314	0.355561	6.96383	1.12085	6.03851
ASV4	Enterococcus	1.48268	1.18499	23.7854	21.5786	1.95834	3.44409	0.368944	0.728847	15.5711	4.15218	0.484134	0.404592	1.30774	0.895141	21.4213	0
ASV5	Pediococcus	0.0337825	0.223582	0.0094399	4.57383	0	3.85008	1.31072	29.3019	0.189786	8.21989	19.6454	5.87152	0	1.07782	1.27586	7.29288
ASV6	Spiroplasma	0.619346	1.97311	1.52297	1.10744	0.750393	4.9576	2.99362	0.871265	1.92374	3.1515	3.35686	5.66429	4.74282	28.8016	2.78126	13.9278
ASV7	NA	0.420405	0.3214	6.83449	3.94658	0.117135	1.80352	1.80912	0	2.52761	2.8396	2.53733	1.62824	18.1306	2.63792	12.0998	1.05018
ASV8	Spiroplasma	1.00221	1.47285	1.20201	0.735294	0.285516	2.17914	6.17496	0.767942	2.63975	2.23529	1.77322	1.51311	11.4412	3.58422	2.79616	6.1714
ASV9	Citrobacter	0.225217	0.0978173	1.80617	0	0	0.955616	1.068	0	4.94306	0	11.5551	0.0493405	2.59439	0.259408	19.8325	0
ASV10	Latilactobacillus	0	0	0	0	8.06032	6.64789	0.0517816	7.19073	0	1.91364	5.5063	3.37818	0.135595	1.49434	0.533596	5.94127
ASV11	Pediococcus	0	0	0	0	0	0	0	0	0	0.523084	5.37506	18.6408	0	4.02265	0.286174	2.78426
ASV12	Enterococcus	0.574303	0	3.22845	2.28391	0	1.95818	2.02272	2.70316	2.20411	1.93314	2.60149	0	2.39552	1.32627	2.79616	0
ASV13	Leuconostoc	0	0	0	0	0	17.5601	0	0	0	0	0	0.440775	0.0753307	0	0	2.00959
ASV14	Spiroplasma	0.191434	1.35826	1.30585	0.0570228	0.153739	1.84219	1.24276	0.086568	0.112146	1.38731	0.303313	0	0.138608	1.02667	0.0655816	10.6703
ASV15	NA	0.544274	1.43093	6.42857	4.30672	1.02859	0.593808	0	0.0698129	5.86611	0	0	0	0	0	0	0
ASV16	NA	0.131376	0.354937	1.06356	0.159064	0.204986	0.129809	0.776724	0.189891	1.04814	0.0844732	1.27158	0	0.816585	0.157106	7.8847	0
ASV17	Spiroplasma	0.829548	0	0.541221	0.210084	0.168381	0.20438	0.0388362	0	2.6225	0.805744	0.431638	1.27627	5.19782	0.365364	0.196745	1.38403
ASV18	NA	0.0112608	0.150918	0.522341	0.0420168	0	0.212666	4.52765	0.38816	0	0.0227428	1.49907	4.76629	0	0.0109609	0	1.09231
ASV19	NA	0.153898	0.108996	0	0	0	1.49971	3.27842	0	0	0.0259917	6.99953	0	0.0482116	0.237486	0	0
ASV20	Enterococcus	0.386622	1.08996	0.871617	1.27551	0	0	0.446616	0	4.88268	0	1.85779	0	0.201886	0.248447	1.40702	0.311163
ASV21	Enterococcus	0	0.857997	0	0	0	1.22628	1.33014	0	2.44997	0.331395	1.75572	2.56242	0.729201	0.774571	0	0
ASV22	Klebsiella	0	0	0	0	0	0	3.58264	0.457973	1.29831	0.110465	1.66822	0	0.198873	0.219218	2.90348	0
ASV23	Latilactobacillus	0	0	0	0	3.23584	2.83923	0	2.70874	0	0	0.466636	0.328937	0	0	0	0.356541
ASV24	NA	0.0187681	2.29731	0.0409062	0.0360144	0	0.405999	0.838215	0.0474728	0.0603865	0.493843	0.65329	1.68416	1.54277	0.748995	0.268288	0.0518605
ASV25	NA	0.0863331	0.0447165	0.0314663	0.0120048	0	0.577236	1.89974	0.173136	0.181159	0	3.42102	0.0263149	0.690029	0.705152	0.0626006	0.541294
ASV26	Enterococcus	0	0	0	0	0	0.267904	0	0	10.0112	0	0	0	0	0	0	0
ASV27	Staphylococcus	0.690665	1.40857	0.516048	0.234094	0.274534	0.49438	0.262144	0.273667	0.112146	0.162448	0.367476	0.174336	0.530328	0.416514	0.330889	0.204201
ASV28	Corynebacterium	0	0.3745	0.0660793	0.207083	0	0.245809	1.95476	0.0474728	1.005	0.0454856	1.60406	0	0.274204	0.420168	0.0745245	0
ASV29	Klebsiella	0	0	0	0	2.97595	0	0	0	2.79934	0	0	0	0.882876	0.24114	0	0.343576
ASV30	Dysgonomonas	0.0638114	0.340963	0.305223	0.213085	0	0.0331428	1.90945	0.145211	0.491718	0	1.84613	0	0	0.157106	0	0.0486192			Top 30 ASV were used for Figure 3A and Figure 4A
ASV31	Apibacter	0	0	0	0	0	0.0193333	1.84472	0.0558503	0	0	2.91356	0	0	0	0	0
ASV32	Dysgonomonas	0	0.0111791	0	0.12605	0	0	0.394835	0.0614354	3.85179	0	0.449137	0.417749	0	0	0	0
ASV33	Spiroplasma	0.202695	0.050306	0.0534928	0.20108	0.0951719	0.0883807	1.12949	0.0726054	0	0.0259917	0	0.694056	0	0.219218	0.0178859	1.24465
ASV34	NA	0	0	1.04783	0	0	0.234761	0	0	0	0	0.20707	0	0	0	1.78263	0
ASV35	Dysgonomonas	0	0	0	0	0	0	0	0	0.0345066	0	1.87821	1.40785	0	0	0	0
ASV36	NA	0.108855	0.0642799	0	0	0	0.433618	0.37218	0.0726054	0.388199	0.00974691	0.886608	0.358541	0.337482	0.175374	0	0.0453779
ASV37	Dysgonomonas	0	0	0.0157332	0.177071	0	0	0.359235	0.086568	2.91149	0	0	0.0131575	0	0	0	0
ASV38	Lactococcus	0.22897	0.0950225	0	0	0	0.469522	0.245963	0	0.219979	0.133208	0.236234	0	0.747281	0.175374	0	0
ASV39	Providencia	0	0	0.0534928	0.159064	0	0	1.69908	0.402122	0	0	0	0	0	0	0	0
ASV40	Enterococcus	0	0	0.254877	0.447179	0	0	0.297744	0.583636	0	0	0.472469	0	0	0	0	0
ASV41	NA	0	0	0.27061	0.0090036	0	0	0	0	0.0345066	0	0.344144	1.29601	0	0	0	0
ASV42	NA	0	0	0	0	0	0	0.579307	0.0418877	0	0.0292407	0.720369	0.246702	0.039172	0	0	0.191236
ASV43	Staphylococcus	0	0	0.682819	0.39916	0	0	0	0	0	0	0.139991	0.184204	0.201886	0	0	0.175029
ASV44	ZOR0006	0.0300289	0.206814	0	0.0390156	0	0.0248571	0.207126	0.0558503	0	0.0974691	0.303313	0.430907	0.141622	0.20095	0.0208669	0.0129651
ASV45	NA	0	0	0	0	0	0	0.278326	0	0.323499	0	0.682455	0.460511	0	0	0.0327908	0
ASV46	Xenorhabdus	0	0.494676	0.0818125	0	0	0.151904	0.16829	0.0614354	0	0	0.414139	0.0690767	0	0.113263	0	0
ASV47	Pseudomonas	0	0	0	0	0	0	0	0	0	0	0.0379141	1.55587	0	0	0	0
ASV48	Orbus	0.35284	0	0	0	0	0.0662855	0	0.0167551	0.0646998	0	0.239151	0.072366	0.473077	0.248447	0	0
ASV49	NA	0	0.204019	0.0314663	0.0570228	0.0146418	0.0911426	0.0582543	0.0390952	0.0258799	0.207934	0.0874942	0.0460511	0.156688	0.153453	0.0208669	0.0907559
ASV50	ZOR0006	0	0.0838434	0.135305	0.0480192	0	0.336951	0.284799	0	0	0.0844732	0	0	0	0	0	0
ASV51	Staphylococcus	0.157652	0.243146	0	0	0.0549068	0.0856188	0	0	0	0.0487345	0	0	0.138608	0.08038	0	0
ASV52	NA	0	0	0.0125865	0	0	0.0110476	0.100327	0.0753979	0	0	0.180821	0.131575	0.250098	0	0.0119239	0
ASV53	Breznakia	0	0.0139739	0	0.0330132	0	0.0441903	0.343053	0.0167551	0	0.0259917	0.233318	0	0.0120529	0	0	0
ASV54	Morganella	0	0.0167687	0.034613	0	0	0.0359047	0.0485453	0	0	0	0	0	0.171754	0.434783	0	0
ASV55	Methylobacterium-Methylorubrum	0.0187681	0.136944	0.0251731	0.0420168	0.0146418	0.0662855	0.0226545	0	0	0.0324897	0.0379141	0.0328937	0.0331455	0.0913409	0.0208669	0.0421367
ASV56	Latilactobacillus	0	0	0	0	0	0	0	0	0	0	0.565796	0	0	0	0	0
ASV57	Bradyrhizobium	0.0225217	0.111791	0.0125865	0.0180072	0.00732091	0.0386666	0.0291272	0.0223401	0.01294	0.0812242	0.0320812	0	0.0451984	0.0876872	0	0.0518605
ASV58	Dietzia	0.101348	0.190045	0	0.0180072	0.0292836	0.0386666	0.0064727	0	0.01294	0	0	0	0.0753307	0.08038	0	0
ASV59	Sphingomonas	0.0225217	0.075459	0.0251731	0.0180072	0.0256232	0.027619	0.0161818	0	0	0.0877221	0.0291647	0.0131575	0.0451984	0.0840336	0.0238479	0.0615843
ASV60	Brevibacterium	0	0.18725	0	0	0	0	0	0	0.0388199	0	0.0233318	0	0.17778	0.0913409	0	0
ASV61	Sebaldella	0	0	0	0	0	0	0	0	0	0	0.0904106	0.332226	0	0	0	0
ASV62	Paraclostridium	0.289028	0.0307426	0	0	0.0109814	0.0773331	0	0	0	0	0	0	0.0331455	0	0	0
ASV63	Corynebacterium	0	0	0	0	0	0	0.385126	0	0	0	0	0	0	0	0	0.0162064
ASV64	Corynebacterium	0.0750723	0.0698695	0	0	0.0695487	0.0966664	0.0744361	0	0	0	0	0	0	0	0	0
ASV65	NA	0	0	0	0	0	0	0	0	0	0	0.218735	0	0	0	0	0.132893
ASV66	NA	0	0	0	0	0	0.20438	0.0161818	0	0	0.0519835	0	0	0	0.0255754	0	0
ASV67	Dysgonomonas	0	0	0	0	0	0	0	0	0.422705	0	0	0	0	0	0	0
ASV68	Brevibacterium	0	0.178866	0	0	0.0878509	0	0	0	0	0	0	0	0	0	0	0
ASV69	Citrobacter	0	0	0	0	0	0	0	0	0	0	0	0.121707	0	0.0621118	0.0924104	0
ASV70	Corynebacterium	0	0.106202	0	0	0	0.0828569	0	0	0	0	0	0	0	0	0	0
ASV71	Weissella	0.0750723	0.0139739	0	0	0	0	0	0	0	0.113714	0.00874942	0	0	0	0	0
ASV72	NA	0	0	0	0.0240096	0	0.0386666	0	0	0	0	0	0	0.10245	0	0	0
ASV73	Dysgonomonas	0	0	0	0	0	0	0	0	0	0	0	0.134864	0	0	0.0298098	0
ASV74	Anoxybacillus	0	0	0	0	0	0	0	0.0167551	0	0.0747263	0	0	0	0.0438436	0	0
ASV75	Mangrovibacter	0	0	0	0	0	0	0.113272	0	0	0	0	0	0	0	0	0
ASV76	Enterococcus	0	0	0	0	0	0	0	0	0	0	0	0	0	0.124224	0	0
ASV77	Tepidiphilus	0	0	0	0	0	0.0441903	0	0	0	0.0552325	0	0	0	0	0	0
ASV78	Tepidiphilus	0	0	0.0188798	0	0	0	0.0291272	0	0	0	0	0	0.0180794	0	0	0
ASV79	Asinibacterium	0	0.0167687	0.00629327	0.0060024	0	0	0	0.00558503	0	0.00649794	0	0	0	0.0146145	0	0
ASV80	Bacillus	0	0.0447165	0	0	0	0	0	0	0	0	0	0	0	0	0	0
ASV81	Enterococcus	0	0	0	0	0	0	0	0	0	0.0454856	0	0	0	0	0	0
ASV82	Kocuria	0	0	0	0	0	0	0	0	0	0	0	0	0.0120529	0.0365364	0	0
ASV83	Renibacterium	0	0.0167687	0	0	0	0	0	0.00558503	0	0	0.0116659	0	0	0	0	0
ASV84	Kocuria	0	0.0307426	0	0	0	0	0	0	0	0	0	0	0	0	0	0
ASV85	NA	0	0.0307426	0	0	0	0	0	0	0	0	0	0	0	0	0	0
ASV86	Clostridium sensu stricto 12	0	0.0111791	0	0	0	0	0	0	0	0	0.0116659	0	0	0.0109609	0	0
ASV87	Weissella	0	0	0	0	0	0	0	0	0	0	0	0	0	0.04019	0	0
ASV88	NA	0	0	0	0	0	0	0	0.00837755	0	0	0	0	0	0.0182682	0	0
ASV89	Arthrobacter	0	0	0	0	0	0.0220952	0	0	0	0	0	0	0	0	0	0
ASV90	Enhydrobacter	0	0.0111791	0	0	0	0	0	0	0	0	0	0	0	0	0	0
ASV91	Nevskia	0	0	0	0	0	0.00552379	0	0	0	0	0	0.00657873	0	0	0	0
ASV92	Duganella	0	0	0	0	0	0	0	0	0	0.0129959	0	0	0	0	0	0

## Sheet: Relative_abundance_Ec-4901.28
Relative abundance % of the 100 most abundant ASVs between all time points
		A						B						C
ASV (total, n=120)	Genus	T0	T7	T14	T14+	T28	T28+	T0	T7	T14	T14+	T28	T28+	T0	T7	T14	T14+	T28	T28+
ASV1	Lactococcus	15.5393	33.4526	11.9875	18.8014	22.3108	34.276	29.8666	25.3352	43.9936	11.4173	13.8535	45.6575	61.4298	23.573	65.6221	30.1926	25.663	64.7122
ASV2	Hafnia-Obesumbacterium	8.86338	1.97218	3.53125	18.2669	12.3785	11.774	0.210678	3.08838	4.37992	7.32801	11.7856	1.91856	0	0	0	13.2803	0	6.46236
ASV3	Latilactobacillus	8.80531	12.0815	5.74375	6.35284	10.4714	7.1266	10.0751	13.3242	8.45915	8.87757	2.88754	11.6278	3.21546	7.32251	2.03181	29.1133	21.6638	6.45698
ASV4	Pediococcus	0	1.64431	0	0.200129	0	0.00466421	3.79123	20.1973	1.73041	7.05298	10.1125	10.9571	22.027	48.747	1.33041	0	4.83304	0
ASV5	Klebsiella	0	0	0	6.2629	1.78713	0	7.22581	0.539444	0	2.24788	29.3585	0	0	0	0	0	0	0.0993795
ASV6	Spiroplasma	6.54867	5.7228	41.2437	1.52187	7.20741	18.4951	2.33546	0.200832	0.975129	0.355266	0.0839055	2.42809	0.400978	1.74421	7.52766	1.02329	7.24957	0.870243
ASV7	Enterococcus	26.6455	4.00894	1.96875	0.511723	8.12023	0.375313	2.35541	3.61381	2.85376	0.830891	12.46	0.185097	0.507905	1.12112	0.158382	1.0009	1.36267	5.30741
ASV8	Pediococcus	1.95243	1.42077	0.35625	0.229262	3.78944	0	2.49262	5.29909	6.57556	19.5198	2.72067	10.2708	0	0	0	0.0492611	3.41633	0.0752061
ASV9	Spiroplasma	1.31361	10.7004	8.53125	0.530722	1.53571	12.2952	2.37098	1.05787	3.34877	0.721579	0.505311	1.22497	0.282594	0	1.88474	0.293327	0.880139	0.225618
ASV10	Spiroplasma	2.90653	2.27024	9.93125	0.893615	2.3013	3.9198	4.47095	0.442531	10.2952	0.491906	0.517522	2.97506	1.10364	1.51681	8.29694	0.425437	6.31538	0.628509
ASV11	NA	0.331858	1.03328	0	6.05707	15.5949	0	7.07888	0.519206	2.95659	2.96307	2.71848	1.91336	2.01253	0.811843	0.572437	2.29736	7.07199	0
ASV12	NA	0.431416	0.0397417	0.35	5.60805	0.317108	0	0.915695	0.606778	1.3978	0.0482603	5.96512	0	0.389521	0.420703	0	0	0.15055	0
ASV13	Enterococcus	4.20907	0.362643	0.68125	5.17423	1.2639	2.18503	0.501637	1.83279	0.172332	0.398293	2.31022	0.835014	0.561369	0	0.330339	0.586655	1.10403	0.271279
ASV14	Klebsiella	1.31361	0	0	3.62513	0	0	0	2.93698	0.0120561	0	0	2.00383	0	0	0	0	0	0
ASV15	Pediococcus	0	0.486836	6.64375	0.0576321	3.35002	0	4.0783	1.27194	0.407781	5.74763	0.739495	1.12306	0	0	0	0	0	0
ASV16	NA	0.74115	0	0	2.20585	0	0.00435326	0.466605	7.7297	0	0	0	0	0.477354	0	0	0.0559785	3.89886	0
ASV17	Spiroplasma	0.0995575	0.611028	0.73125	0.744151	0.294457	2.99131	1.67569	0.038921	2.4474	0.308168	0.371	1.20833	0.0152753	1.18479	5.59993	0.080609	6.42347	0.518385
ASV18	NA	0	0.0645802	0	0	0	0	0.00145966	1.92192	0	10.4004	0	0	0	0	0	0	0	0
ASV19	Enterococcus	2.47511	0.894188	0.31875	1.81256	0.185735	0	0.0977974	0.26077	2.07224	0.0936134	1.89852	0	0.435347	0.629918	0	0	0	0.859499
ASV20	NA	0.00829646	0	0	0.0588988	0	0	0.00924453	1.60744	0	7.58908	0.00563544	0	0	0	1.04079	0.819525	0.108087	0.0241734
ASV21	Lactococcus	7.54978	2.7074	1.75625	1.74796	1.62858	0	0.623276	0.00661656	2.03607	0	0.00500928	0.0176778	4.32292	0.914177	0	0.31348	0	3.05659
ASV22	Citrobacter	0.732854	0.0745156	0	0.352126	0	0.333957	0.365402	0.361576	0	0	0	0	0.091652	1.29167	0	0.629198	0	0
ASV23	Latilactobacillus	0	0	0	0.447124	0	1.40797	0.780433	0.276728	0.324807	0.819262	0.229488	0.779901	0	0	0	0.665025	0	0
ASV24	Leuconostoc	0	0	0	0	0.0588915	0	1.5127	0.720427	2.59349	1.3071	0.368808	2.91475	0	0	0	0	0	0
ASV25	Spiroplasma	0.132743	0.0943865	0.1625	0.818883	0.0430361	2.36973	0.226248	0.0681117	0	0	0	0.105027	0.614832	0.341111	1.02722	0	0	0.0322312
ASV26	Pseudomonas	0	0	0	0.319827	0	0	4.69914	0	0	1.7397	0	0.0228771	0	0	0	0	0	0
ASV27	Latilactobacillus	0.860066	2.11128	0	0.489557	0.321638	0	0.370754	1.36535	0.814144	0.512838	0.131181	0.628081	0.569006	2.01938	0.549811	1.28974	6.86354	0
ASV28	Renibacterium	0.0774336	0.561351	0.2875	0.433191	0.19253	1.20026	0.178079	0.199665	0.583659	0.390153	0.205694	0.426346	0.404796	0.247874	1.73315	0.933721	0.343563	0.628509
ASV29	Escherichia-Shigella	0	11.1277	0.96875	0.0563655	0	0.00652989	0	1.44085	0.387215	0	0.0294295	0	0	3.81817	0.0791909	0	0	0.722516
ASV30	NA	0.107854	0.163934	0.89375	1.81826	0.0113253	0	0	0	0	0	0	0	0	0	0	8.10793	0	3.58304			Top 30 ASV were used for Figure 3A and Figure 5 Left
ASV31	Providencia	0	0	0	2.66881	0	0.0121269	0	0	0	0	0	0	0	0	0	0	0	0
ASV32	Enterococcus	2.0354	0.407352	0.35	0.277394	0.58665	0	1.39982	0	0	1.30768	0.0964287	0	0	0	1.1856	0.241827	0.440069	0.408262
ASV33	NA	0.306969	0	0	0.438258	0.308048	0	2.24253	0	0	1.10592	0.125232	0.0249568	0.49263	0	0.108605	0.0492611	0.0579039	0
ASV34	NA	0.0553097	0.193741	0	0.298927	0.351084	0	2.15884	0.347564	0	0.26863	0.0262987	0	0.0343695	0	0.00905039	1.93686	0.389886	0.550616
ASV35	NA	0	0	0	3.11974	0	0	0	0	0	0	0	0	0	0	0	0	0	0
ASV36	Morganella	0.0912611	0	0	0.723885	0	0	0	0	0	0	0	0	0	0.0523036	0	0.0201523	0	0.795036
ASV37	Orbus	0.0359513	0.327869	0	0.0151997	0.570794	0	0	1.71019	0	0	0	0	0.0190942	0	0	0.414241	0	0
ASV38	Corynebacterium	0	0	0	0.590888	0	0.0167911	1.0203	0.0252986	0	0.316308	0.0131494	0	0	0.454814	0	0	0.0579039	0
ASV39	NA	0	0	0	0.46169	0	0	1.0242	0.0599383	0.339699	0.118034	0.0457097	0.109186	0	0	0	0	0	0
ASV40	Xenorhabdus	0.19635	0.263289	0	0.0544655	0.740674	0	0.869959	0.219903	0	0.226184	0.0322473	0.00727908	0.022913	0.0136444	0.0384641	0	0.193013	0
ASV41	Paucibacter	0.212942	0.809737	0.70625	0.107664	0.0634216	0.473262	0.0574134	0.0836801	0.258143	0.153503	0.0848447	0.0956679	0	0	0.0135756	0	0	0.0161156
ASV42	Dysgonomonas	0	0	0.1125	0.80305	0.0883372	0	0.00145966	0	0	0.467485	0	0	0	0	0	1.18451	0	0
ASV43	Enterococcus	1.27212	0.183805	0	1.45094	0	0	0	0	0	0	0	0	0	0	0	0	0	0
ASV44	Corynebacterium	0.212942	0.233482	0	0.102598	0.258216	0.00839557	0.706963	0	0	0.0755884	0	0	0	0.793651	0.18327	0.141066	0	0.427063
ASV45	ZOR0006	0.110619	0.0298063	0.1	0.0196329	0.181205	0	0.482175	0.365857	0	0.19653	0.000939241	0.0675915	0.0572825	0.00454814	0.0746657	0.0268697	0.29724	0.0778921
ASV46	NA	0	0.10929	0.55	0.0519323	0.0679517	0	0.53083	0	0.00354592	0.460508	0	0	0	0	0	0	0	0
ASV47	NA	0	0	0.06875	0	0.0724818	0	0	0	0	0.183157	0	0	0	0	0	3.76399	0	0.292767
ASV48	Dysgonomonas	0	0	0	0.774551	0	0	0	0	0	0.447716	0	0	0	0	0	0	0	0
ASV49	Latilactobacillus	0	0.23845	0	0	0.101928	0	0.199974	0.0552678	0	0.141292	0	0	0	0	0	0	0	0
ASV50	NA	0	0.0844511	0	0	0	0	0	0	0	0.90241	0	0	0	0.00682221	0	0	0.868558	0
ASV51	Latilactobacillus	0	0	0	0	0	0	0	0.312146	0	0	0.0328734	0	0	0	0	0	0	0
ASV52	Staphylococcus	0.0470133	0.332837	0.05	0.132997	0.0158554	0	0	0	0	0	0	0	0.171848	1.66462	0.185533	0.0425437	0	0.128925
ASV53	Enterococcus	0	0	0	0.693486	0	0	0	0	0	0	0	0	0	0	0	0	0	0
ASV54	Dysgonomonas	0	0	0.05625	0	0	0	0	0	0	0.658782	0	0	0	0	0	0	0	0
ASV55	Mangrovibacter	0	0	0	0.0905648	0	0	0	0	0	0	0	0	0	0	0	0	0	0
ASV56	Latilactobacillus	0	0	0	0	0	0	0	0.186042	0.219847	0	0	0.247489	0	0	0	0	0	0
ASV57	NA	0.107854	0	0	0.0544655	0	0	0	0	0	0.486092	0	0	0	0	0	0	0	0
ASV58	Bradyrhizobium	0.0304204	0.149031	0.11875	0.0392659	0.038506	0.13464	0.0340588	0.0210173	0.0616991	0.0343055	0.0222287	0.0530333	0.0114565	0	0	0	0	0
ASV59	Dysgonomonas	0.326327	0	0.0375	0.222295	0.0838071	0	0	0	0	0.147688	0	0	0.0496448	0.0272889	0.0316764	0.0358262	0.285659	0.0349171
ASV60	Weissella	1.38551	0.909091	0.075	0	0.428096	0	0	0	0	0	0	0	0	0	0	0	0	0
ASV61	NA	0	0	0	0	1.88	0	0	0	0	0	0	0	0	0	0	0.0940439	0	0
ASV62	NA	0.0497788	0	0	0	0	0	0	0	0	0	0	0	0	0	0	0.031348	0	2.24007
ASV63	Enterococcus	0.320796	0	0	0.16593	0	0	0	0	0	0	0.137442	0	0	0	0	0	0	0
ASV64	NA	0	0	0	0	0.19706	0	0.192189	0.0490404	0	0.0505861	0	0	0	0	0	0	0	0
ASV65	Tepidiphilus	0	0	0	0.0348326	0	0.0963936	0.0321126	0	0.0531888	0.0377942	0.0219156	0.0499137	0	0	0.12218	0.0671742	0	0
ASV66	Staphylococcus	0	0	0	0.112098	0	0	0	0	0	0	0	0	0	1.12794	0	0	0	0
ASV67	NA	0	0	0	0.00126664	0	0	0	0.111703	0	0.245953	0	0	0	0	0	0	0	0
ASV68	NA	0	0	0	0	0	0	0.168834	0	0	0.203507	0	0	0	0	0	0	0	0
ASV69	Apibacter	0	0.034774	0	0.347059	0	0	0	0	0	0	0	0	0	0	0	0.0223914	0	0
ASV70	Enterococcus	0	0	0	0.0183663	0.0135903	0.0721398	0.0165428	0.01479	0.0645358	0.0197693	0.0150278	0.0301562	0	0	0.0384641	0.031348	0	0
ASV71	Anoxybacillus	0	0	0	0	0.0294457	0.0600128	0.0180025	0.0179036	0.0503521	0.046516	0.0159671	0.0405549	0.0305507	0	0.0633527	0	0	0
ASV72	Pseudomonas	0	0.198708	0.425	0	0.636481	0	0	0	0	0	0	0	0	0	0	0.163457	0	0.214875
ASV73	Sphingomonas	0.262721	0.640835	0.525	0.0094998	0	0.0388684	0.00486554	0.00505972	0.00780103	0.00290725	0.00594852	0	0	0	0	0.0223914	0	0
ASV74	Corynebacterium	0	0	0	0.0677653	0	0	0	0	0	0	0	0	0	0	0	0	0	0
ASV75	Sebaldella	0	0.0496771	0.0625	0.00506656	0	0	0	0	0	0.155247	0	0	0	0	0	0.194805	0	0
ASV76	NA	0.110619	0.481868	0.36875	0.0107664	0	0.0323385	0	0	0.00992859	0.00988464	0.00250464	0	0	0	0.011313	0	0.00772052	0
ASV77	Companilactobacillus	0.423119	0.307998	0	0	0.0339759	0	0.0223815	0.0120655	0	0.034887	0	0	0	0	0	0	0	0
ASV78	Bacillus	0	0	0	0	0	0.0444655	0	0	0.0241123	0.0122104	0.011897	0.0207974	0	0	0.0588275	0.0738916	0	0.0590905
ASV79	Lactococcus	0.425885	0.233482	0	0.0240662	0.0113253	0	0	0	0	0	0	0	0.152753	0.0113704	0	0.0179131	0	0.0617765
ASV80	Brevibacterium	0	0	0	0.159597	0	0	0	0	0	0	0	0	0	0	0	0	0	0
ASV81	Dysgonomonas	0	0	0	0.0101331	0	0	0	0	0	0.0162806	0	0	0	0	0	0	0	0
ASV82	NA	0	0	0	0.0449657	0	0.0239429	0.00778487	0.0159576	0.00780103	0.00290725	0	0.00623921	0	0.00909628	0	0.0268697	0.0540436	0.040289
ASV83	NA	0	0	0	0.0227995	0	0.0422888	0.00535209	0.00778419	0.0148929	0.00755884	0.007827	0.0124784	0	0	0	0	0	0
ASV84	Breznakia	0	0.0248385	0	0.0170996	0	0	0	0	0	0.10815	0.00344388	0	0	0	0	0.103	0	0
ASV85	ZOR0006	0	0	0	0.063332	0	0	0	0	0	0.0744255	0	0	0	0	0	0	0	0
ASV86	Breznakia	0	0.0248385	0	0.121597	0	0	0	0	0	0	0	0	0	0	0	0.0268697	0	0
ASV87	Pseudomonas	0.0414823	0.0745156	0.05	0	0.0135903	0.0149255	0.0102176	0.016736	0.0283674	0	0.00751392	0	0	0	0	0	0	0
ASV88	Tepidiphilus	0	0	0	0.0145664	0	0.0338932	0	0.0105087	0	0.0139548	0.00594852	0	0.0114565	0	0	0	0	0
ASV89	Citrobacter	0	0	0	0	0	0	0	0.0716146	0	0	0	0	0	0	0	0	0	0
ASV90	Sphingobium	0	0	0	0.00886648	0	0.0370027	0	0	0.0106378	0.00755884	0.00250464	0	0.0152753	0	0	0	0	0
ASV91	Dysgonomonas	0	0	0	0.0544655	0	0	0	0	0	0	0	0	0	0	0	0	0	0
ASV92	Gulbenkiania	0	0	0	0.0063332	0	0.0248758	0.0063252	0	0.0148929	0	0.00563544	0	0	0	0.00905039	0	0	0
ASV93	NA	0	0	0	0.0183663	0	0	0	0	0	0.0662852	0	0	0	0	0	0	0	0
ASV94	Methylobacterium-Methylorubrum	0.0276549	0	0	0.0063332	0.0113253	0.0189678	0.00340588	0.00467051	0	0.0139548	0	0	0	0	0	0	0	0
ASV95	Candidatus Schmidhempelia	0	0.034774	0.25625	0	0	0	0	0	0	0	0	0	0	0	0	0.0492611	0	0.118181
ASV96	Clostridium sensu stricto 12	0	0	0	0.00823316	0	0.0102613	0	0.00467051	0	0.0023258	0.00532236	0.00623921	0	0	0.0158382	0	0	0
ASV97	NA	0	0	0	0.00823316	0	0.0133707	0.00194622	0.0038921	0.00496429	0.00581449	0	0	0	0	0	0	0	0
ASV98	Staphylococcus	0	0	0	0	0	0	0	0	0	0	0	0	0.0496448	0.129622	0	0	0	0
ASV99	Brevibacterium	0	0	0	0.0386325	0	0	0	0	0	0	0	0	0	0	0	0	0	0
ASV100	NA	0.165929	0	0	0	0	0	0	0	0	0	0	0	0	0	0	0	0	0

## Sheet: Relative_abundance_Ec-042
Relative abundance % of the 100 most abundant ASVs between all time points
		A						B						C
ASV (total, n=212)	Genus	T0	T7	T14	T14+	T28	T28+	T0	T7	T14	T14+	T28	T28+	T0	T7	T14	T14+	T28	T28+
ASV1	Lactococcus	30.3227	36.2678	34.2412	45.0551	35.6099	27.5502	34.1432	32.6394	43.3252	54.1642	45.8176	33.1368	71.2737	11.9386	14.8007	27.3596	9.40103	58.01
ASV2	Latilactobacillus	5.34745	22.9518	14.3142	20.2569	9.75747	21.229	3.16171	0	11.2293	3.16885	2.67312	12.4509	1.45772	2.88302	5.33411	29.4277	4.10101	8.44095
ASV3	Pediococcus	0.372204	5.21875	12.8882	6.14281	0.517869	6.44743	7.66466	0	6.44304	0.2056	1.53027	29.8218	2.34373	0.118806	0.345294	0.142891	73.5132	0.663141
ASV4	Hafnia-Obesumbacterium	0.317569	4.2567	0.483222	2.19219	0.292263	0.674307	0.153093	0	0	0	0	0	1.02691	16.2975	14.2979	20.2437	0.771924	9.01549
ASV5	Cronobacter	5.08451	1.56143	7.4815	0.143477	10.3112	2.13918	13.0462	7.96487	4.45899	4.58521	4.09362	2.98415	1.54442	0.0528025	8.72352	0.732639	0.0928431	0.257739
ASV6	Spiroplasma	2.67031	0.748263	2.52762	0.950951	0	2.94968	4.88901	3.96379	2.28404	9.19653	24.7393	0.999083	0	1.29102	9.97762	0	0.114064	0.888662
ASV7	Pediococcus	2.10005	4.14217	2.70672	8.8355	3.13798	7.94552	2.62256	0	0	0	0	9.65016	0	0.411859	0.104969	0.231223	7.21524	7.0905
ASV8	Citrobacter	2.72836	0.290143	0	0	6.62975	0	3.89723	13.3392	0	3.12969	0.319613	0	1.63384	20.9837	0.218226	0.0493622	0	0.3705
ASV9	Lactococcus	4.58938	1.71413	2.15929	0.777444	20.3866	1.14267	3.54778	1.44785	2.61471	7.55825	0.561743	0.383255	1.13529	2.45796	3.86453	0.844353	0.77723	1.66188
ASV10	Spiroplasma	2.23664	1.0155	2.67293	1.75509	0.45634	4.39794	1.54425	1.53601	2.89084	2.63364	10.6893	0.671515	0.16799	4.69678	8.23734	0.213037	0	0.700728
ASV11	Enterococcus	13.7203	0.591739	3.62248	0.487154	0.763985	2.91646	1.21476	0	0.146588	2.05274	0.119451	1.71646	0.934782	0.163688	0.287285	2.4759	1.35286	3.27275
ASV12	Klebsiella	0	0.236695	0.0743419	0	1.71256	2.29862	1.4444	3.53994	4.36354	1.27929	0	2.67296	0.214052	5.70267	0	0	0	0.217467
ASV13	NA	0.273177	0.473391	0	0.0867534	0	0.0664341	0	16.6554	0.34431	0.0391619	0	0	0	0	0	3.53329	0	0.0805434
ASV14	Enterococcus	2.81031	0.301596	1.56794	0.687354	0	0.647733	0.802077	3.90953	0.634076	0.766921	0.129136	0	0.701764	3.49817	0.76241	1.53283	0.230781	0.467152
ASV15	Enterococcus	3.44204	0.397037	0.547427	0	0.312772	0.740741	0.835358	5.3167	0.211359	0.642908	0	0.730477	0.108381	2.38403	0	0.48323	0.12998	0.743684
ASV16	Enterococcus	2.96397	0.782622	1.23678	1.04438	1.54335	1.09949	2.41621	0	0.732938	1.81124	0.393866	0.511006	0	2.0197	0	0.592346	0	0.17988
ASV17	Spiroplasma	0.515622	1.55761	2.8554	1.07441	0.169205	2.17904	0.352781	0.393327	0.129543	0.104432	0.36481	0	0.0541903	2.67445	2.66291	0.140293	0.114064	0.263108
ASV18	Morganella	0	0	0	0	0	0	0	0	0	0	0	0	12.4258	0	0	0	0	0
ASV19	NA	1.51613	0.27869	0.179096	0.1001	0	0.405248	0.173062	1.94968	0.0988614	0.770185	0	0.081892	1.81808	3.81234	0.450264	1.23925	0.214866	0.228206
ASV20	Spiroplasma	0.553184	0	0	0.04004	0	0	0.609046	0.759528	0.340901	1.17812	6.9088	0.40946	0.0325142	0.541226	2.1574	0	0	0
ASV21	NA	1.05856	0.816981	0.838036	0.510511	0.256371	1.22571	0.95517	0.220399	2.03177	0.629854	0.0742534	0.212919	0	0.118806	2.09939	0.272791	0.0954958	0.263108
ASV22	Ignatzschineria	1.70736	0.55738	0	0.103437	0	1.01312	0	0	0	0	0	0	0	2.90678	3.18776	0.0259801	0	0
ASV23	Leuconostoc	0.416596	1.84012	0.594735	2.41575	1.40491	1.48148	0.698905	0	0	0.124013	0	0.327568	0	0	0	0.371515	0	0
ASV24	Escherichia-Shigella	0	2.72963	0.456189	0	0	0	0	2.86857	2.23631	0	0	0.206368	0	0.778837	0	0	0	0
ASV25	Renibacterium	0.641967	0.129801	0.226405	0.15015	0.0871661	0.15612	0.103172	0.508613	0.180678	0.202337	0.451977	0.127752	0.146314	0.805238	2.91428	0.319555	0.106106	0.571858
ASV26	NA	0	2.21043	0.138546	0.153487	1.55361	2.01295	0	0	0.521579	0.80282	0.2841	0.858229	0	0	0	0	0.0265266	0.383924
ASV27	Staphylococcus	3.56838	0.790257	0.0337918	0.0867534	0	0	0.855327	0.067815	0.0340901	0.238235	0	0	0.677378	1.19598	0	0.140293	0	0
ASV28	NA	0	0.137436	0	0.26026	0.184587	0	0.143109	0	0	0	0	0	0	0	5.69598	0	0.0848851	0.214782
ASV29	Corynebacterium	0.365375	0.263419	0.179096	0.0500501	0	0.182694	0.712218	0.054252	3.06129	0	0.00968523	0	0	0	0.251374	0.257203	0.015916	0.381239
ASV30	Klebsiella	0.624893	0	0	0	0	0.494934	0	0.22379	1.967	0	0	0	0.552741	0.462022	0	0.771609	0	0.287271			Top 30 ASV were used for Figure 3A and Figure 5 Left
ASV31	Latilactobacillus	0	0.469573	0	0	0	0.571334	0	0	1.78291	0.603746	0.471348	0.543763	0	0	0	1.13793	0	0
ASV32	Dysgonomonas	0	0	0.0101375	0.0967634	0	0.079721	0	0	0	0	0	0	0	0	3.95845	0	0.403204	0.214782
ASV33	NA	0	0	0.716386	0.256924	0	0	0	0.0440798	0.252267	0.633118	0	0	0	2.86454	0.038673	0	0	0
ASV34	Pediococcus	0.416596	0	0.709627	0.880881	0	3.35825	0	0	0	0	0	0	0	0	0	0	0	0
ASV35	Xenorhabdus	0.396107	0.221425	0.74004	0	0	0.621159	0.272906	0.0305168	0.821572	0.27087	0.0225989	0.353774	0	0.139927	0	0.249409	0.267919	0.276532
ASV36	Dysgonomonas	0.768311	0	0.331159	0.337004	0.0307645	0.146155	0.0299531	0	0.432945	0.0424254	0	0.0655136	0.0216761	1.65536	0	0.407888	0.0185686	0
ASV37	NA	0.174151	0.0305413	0	0.01001	0	0	2.47945	0	0	0	0	0.186714	0.00812854	0.0184809	0.0276235	0	0.135286	1.25916
ASV38	Weissella	0.508793	0.538291	0.706248	0.347014	0.0461467	0.056469	0	0	0	0	0	0	0	0.364337	0.430927	0.5222	0.305056	0.0268478
ASV39	NA	0.0102442	0	0	0.0700701	0	0.023252	0.652311	0	2.12382	0	0	0.00982704	0	0	0.309384	0.402692	0	0
ASV40	ZOR0006	0.894656	0.141254	0.361572	0.286954	0	0.494934	0.249609	0.013563	0.170451	0.319822	0.0484262	0.196541	0.0108381	0.105605	0.135355	0.142891	0.0106106	0
ASV41	NA	0.771726	0	0	0.213547	0	0	0.788764	0.013563	0	0.587429	0.0936239	0	0	0.396019	0.0193365	0.355927	0	0.147663
ASV42	NA	0.0648796	0	0	0	0	0	0.968483	0.0067815	0.0613622	0.708178	0	0.0622379	0	0.448821	0	0.870333	0.00795798	0.0161087
ASV43	Spiroplasma	0.0853679	0.057265	1.40912	0.48048	0.061529	0.0431822	0.0698905	0.342466	0.0170451	0	0	0.0687893	0.0216761	0.388098	0.179553	0.0545582	0	0.0644347
ASV44	Latilactobacillus	0	0	0.361572	0.427094	0.856279	0.577977	0	0	0	0	0	0	0.173409	0	0	0.854745	0	0
ASV45	Latilactobacillus	0	0.641368	0	0	0	0	0	0	0	0	0	0	0	0	0	1.22106	0	0.622869
ASV46	Pseudomonas	0	0.145071	0	1.41475	0.133313	0	0	0	0	0	0	0	0.116509	0	0	0	0	0.861814
ASV47	Mangrovibacter	0.0546355	0	0	0	3.41486	0	0	0	0	0	0	0	0	0.353777	0.0552471	0	0	0
ASV48	Weissella	0	2.15698	0.635285	0	0	0	0	0	0.0374991	0	0	0	0	0	0	0	0	0
ASV49	Latilactobacillus	0	0.85134	0.162201	0.510511	0	0.152799	0	0	0	0	0	0	0	0	0.353581	0	0.291793	0
ASV50	Candidatus Schmidhempelia	0	0	0	0.153487	0	0.00996512	0	0	0	0	0	0	0	0	1.72647	0	0	0
ASV51	Corynebacterium	0.273177	0	0	0	0	0.225876	0.479249	0	0	0.225181	0	0.0851677	0.0514807	0.572907	0	0	0	0
ASV52	Pseudomonas	0	0	0.128409	0	0	0.023252	0.60239	0	0.0238631	1.05085	0	0.0458595	0	0	0	0	0	0
ASV53	Kosakonia	0	0	0	0	0	0	1.37784	0	0.477262	0	0	0	0	0	0	0	0	0
ASV54	Lactococcus	0.570258	0.125983	0.391985	0	0	0	0.49589	0	0.0579532	0	0	0	0	0.0501624	0	0	0.0583585	0
ASV55	ZOR0006	0	0.0992594	0	0.03003	0.3179	0.0332171	0.203015	0	0.0238631	0.019581	0.0258273	0.0294811	0	0	0.62153	0	0	0.126185
ASV56	Breznakia	0	0.011453	0	0.196864	0	0.0298954	0.226312	0	0.252267	0	0	0.0393082	0	0.21385	0.18784	0.205243	0	0.0187935
ASV57	Dysgonomonas	0	0	0	0.0133467	0	0	0	0	0	0	0	0	0	0.22177	0.383967	0	0.00795798	0.54501
ASV58	NA	0	0	0	0	0	0	1.44108	0	0	0	0	0	0	0	0	0	0	0
ASV59	Escherichia-Shigella	0	0.477209	0	0	0	0	0	0.501831	0.385219	0	0	0	0	0.113525	0	0	0	0
ASV60	Orbus	0.1161	0.0496297	0.435914	0.23023	0	0.023252	0	0	0	0	0	0	0	0	0.251374	0.0285781	0.0397899	0.150348
ASV61	Staphylococcus	0.276592	0	0	0	0	0	0	0	0	0	0	0	0	0.528025	0.33977	0	0	0.0510108
ASV62	Incertae Sedis	0.112686	0.110712	0	0	0	0.0332171	0.0465937	0	0.719302	0	0	0.0458595	0	0.0184809	0	0.132499	0	0
ASV63	NA	0	0.0152707	0	0	0	0	0	0	0	0	0	0	0	0.916123	0.0331483	0	0	0
ASV64	Spiroplasma	0	0	0	0	0	0	0	0	0	0	0	0	0	0	0.980636	0	0	0
ASV65	Weissella	0.252689	0.855158	0	0	0	0	0	0	0	0	0	0	0	0	0	0.109116	0	0
ASV66	Sebaldella	0	0	0	0.256924	0	0.023252	0	0	0	0	0	0	0	0	0.585619	0	0	0
ASV67	NA	0	0	0	0	0	0	0	0.162756	0	0	0	0	0	0.506904	0	0.140293	0	0
ASV68	NA	0	0	0	0	0	0	0	0	0	0	0	0	0	0.749795	0	0	0	0
ASV69	Latilactobacillus	0	0	0	0	0	0.9334	0	0	0	0	0	0	0	0	0	0	0	0
ASV70	NA	0.850265	0	0	0	0	0	0	0	0	0	0	0	0	0	0	0	0	0
ASV71	Enterococcus	0	0	0	0	0	0	0	0.834125	0	0	0	0	0	0	0	0	0	0
ASV72	Apibacter	0.0102442	0.0839887	0	0	0	0	0.362765	0	0.177269	0.00979048	0	0	0	0.139927	0	0	0	0
ASV73	NA	0.242445	0	0	0	0	0	0.196359	0	0	0.212127	0	0	0	0.118806	0	0	0	0
ASV74	Enterococcus	0.0853679	0	0	0	0	0	0	0	0	0	0	0	0.406427	0	0	0.0493622	0	0.107391
ASV75	NA	0	0	0.138546	0	0	0.17605	0	0	0.235222	0	0	0.114649	0	0	0	0.0831363	0	0
ASV76	NA	0	0	0	0	0	0	0.0698905	0.054252	0.429536	0	0	0.140854	0	0	0	0	0	0
ASV77	NA	0	0	0	0	0	0	0	0	0	0	0	0	0	0	0	0.514406	0	0
ASV78	Weissella	0	0	0	0	0	0	0.655639	0	0	0	0	0	0	0	0	0	0	0
ASV79	Fusobacterium	0	0	0	0	0	0	0	0	0	0	0	0	0	0	0	0.511808	0	0
ASV80	Latilactobacillus	0	0	0	0	0	0.352101	0	0	0	0	0	0	0	0.234971	0	0	0	0
ASV81	Asinibacterium	0	0	0	0	0	0	0	0	0	0	0.00968523	0	0.0216761	0.0871241	0.259661	0.0363721	0.00795798	0.0295326
ASV82	NA	0	0	0	0	0	0	0	0	0.555669	0	0	0	0	0	0	0	0	0
ASV83	Citrobacter	0	0	0	0	0	0	0.525843	0	0	0	0	0	0	0	0	0	0	0
ASV84	Latilactobacillus	0	0	0.219647	0	0	0.305597	0	0	0	0	0	0	0	0	0	0	0	0
ASV85	Dysgonomonas	0	0	0	0	0	0	0.0332812	0	0	0	0	0	0	0	0.0248612	0	0	0.367815
ASV86	Brevibacterium	0.201468	0	0	0	0	0	0.196359	0.0339075	0.0374991	0	0	0	0	0.021121	0	0.00779403	0	0
ASV87	NA	0	0	0	0	0	0	0	0	0	0	0	0	0	0.063363	0.0773459	0.1299	0.0663165	0.0590652
ASV88	NA	0	0	0	0	0	0	0.0299531	0	0	0	0	0	0	0	0.220988	0	0	0.153032
ASV89	Providencia	0	0	0	0	0	0	0	0	0	0	0	0	0.379332	0	0	0	0	0
ASV90	Lactococcus	0	0	0.459568	0	0	0	0	0	0	0	0	0	0	0	0	0	0	0
ASV91	Corynebacterium	0	0	0	0	0	0	0	0	0	0	0	0	0.0379332	0.0369617	0.28176	0	0	0
ASV92	Corynebacterium	0	0	0	0	0	0	0	0	0	0	0	0	0.0975425	0.0897642	0.162979	0	0	0
ASV93	Lactococcus	0	0	0	0	0	0	0	0.420453	0	0	0	0	0	0	0	0	0	0
ASV94	Citrobacter	0	0	0	0	0	0	0.409359	0	0	0	0	0	0	0	0	0	0	0
ASV95	Ignatzschineria	0.399522	0	0	0	0	0	0	0	0	0	0	0	0.0108381	0	0	0	0	0
ASV96	Brachybacterium	0.252689	0	0	0	0	0	0.0965155	0	0.0136361	0	0	0	0.0352237	0	0	0	0	0
ASV97	Dysgonomonas	0	0	0	0	0	0	0	0	0	0	0	0	0	0	0.320433	0	0	0
ASV98	Staphylococcus	0.266348	0	0	0	0	0	0	0	0	0	0	0	0.0839949	0	0	0	0	0
ASV99	Paraclostridium	0.358545	0	0	0	0	0	0	0	0	0	0	0	0	0	0	0	0	0
ASV100	Dysgonomonas	0.225371	0.0152707	0	0	0	0	0	0	0.010227	0	0	0.0360325	0	0	0.0497224	0	0	0

## Sheet: Relative_abundance_Ec-050
Relative abundance % of the 100 most abundant ASVs between all time points
		A						B						C
ASV (total, n=205)	Genus	T0	T7	T14	T14+	T28	T28+	T0	T7	T14	T14+	T28	T28+	T0	T7	T14	T14+	T28	T28+
ASV1	Lactococcus	24.0445	4.72162	32.0749	30.9146	49.6758	22.6437	34.1558	47.209	48.6002	25.7573	65.5531	45.5044	71.115	15.8074	42.3779	24.2387	10.9831	20.5853
ASV2	Pediococcus	1.71177	11.2261	23.0027	0.649798	2.67782	0	7.669	1.84073	1.88088	0	7.7951	3.95026	2.3386	10.6088	7.46142	6.99043	58.6749	22.9424
ASV3	Latilactobacillus	7.04472	1.2773	11.0155	8.27344	11.5574	22.1276	3.1635	2.10938	1.69351	10.3467	0.177528	5.83893	1.45453	1.79291	3.83032	21.5651	6.25275	7.7751
ASV4	NA	7.01922	46.522	2.93136	7.48252	9.53122	5.48999	13.0503	0.437796	1.75477	6.93975	0.897324	2.29767	1.54104	1.80435	2.81829	9.02411	0.530772	4.82289
ASV5	Pediococcus	3.0474	0	2.86266	6.87867	5.49828	0.963214	2.62737	4.67646	0	0.891496	0	4.9877	0	3.64016	9.65017	15.1116	5.26111	7.55776
ASV6	Spiroplasma	2.00822	0.165139	1.92698	1.07315	0.35661	1.10129	4.89177	5.9401	7.1776	3.60907	5.99722	7.08918	0.108143	0.569043	1.02266	3.02611	2.93866	10.2072
ASV7	Spiroplasma	4.60298	0	3.95865	0.820452	1.0439	1.58454	1.54512	4.02972	1.0053	0.341353	3.07285	4.85469	0.167622	2.34766	1.00141	3.31896	1.20912	5.48268
ASV8	Staphylococcus	0.46221	0	0	0	0	0	0	0	0	0	0	0	0.121661	31.0972	2.57922	1.13072	0.165704	0.289788
ASV9	Enterococcus	9.32071	1.7289	1.33154	22.592	0	0.193958	1.21545	0.132666	0	0	0	0.428942	0.932735	0.211604	0.371876	0.263022	0.354711	0
ASV10	Pediococcus	1.93172	0	1.00438	1.69013	6.30228	25.3526	0	0	0	0	0	0	0	0	2.02141	0	0	0.610624
ASV11	Lactococcus	7.31249	0.0977352	0.18321	1.27991	0.599754	0.608173	3.55311	3.96007	5.41563	0	0.748846	4.9877	1.1328	3.17692	2.06391	0.284715	0.370246	0.266501
ASV12	Citrobacter	0	0	0	0.364281	5.1903	5.15139	3.89943	0	0.327892	14.0551	0.0806946	0	1.63026	0.111521	0	1.62152	0	0
ASV13	Klebsiella	2.18673	16.4296	0.278087	1.77218	0	0.910615	1.44522	2.83573	0	6.93975	0	0	0.213583	0	0	0	0	0
ASV14	Escherichia-Shigella	0	0.839175	0	0	0	0	0	11.0942	0	0	0	0	0	17.4173	0	0	0	0
ASV15	Hafnia-Obesumbacterium	6.44863	0.0640334	2.31957	0.203472	0	0.381341	0.15318	0	0	0	0	0	1.02466	0.154414	1.02	3.51962	6.29677	3.81899
ASV16	Enterococcus	0	0	0	0	0	0	0	0	0	0	0	0	0	0	17.5472	0	0.0957978	0.0595099
ASV17	Enterococcus	2.18036	0	0.87352	0	0.327433	0.976363	2.41758	0.208948	3.75455	2.62809	1.93022	1.07069	0	0.263075	0	0	0	0
ASV18	Enterococcus	0.873418	1.39862	0	0	0.885042	1.10786	0.799201	1.96013	0.70623	3.27103	1.03935	2.78313	0.697524	0	0.252344	0.0786355	0	0
ASV19	NA	0.605655	0.101105	0.327161	1.42431	0.421448	0.266281	0.17316	1.62515	1.54938	1.0108	1.66554	1.74569	1.8141	0.142976	0.584376	0.0732124	0.201952	0.993557
ASV20	Morganella	0	0	0	0	0	0	0	0	0	0.0364552	0	0	12.3986	0	0	0	0	0
ASV21	Renibacterium	1.45357	0.121327	0.948767	0.255981	0.602996	0.269568	0.10323	0.616895	0.911613	0.460661	0.529357	0.89446	0.145993	0.952218	0.719845	0.355216	1.70106	1.58607
ASV22	NA	0.0382519	0	0	4.69299	0	0	0	0.222215	7.27489	0	0.371195	0	0	0	0.111563	0	0.0310696	0.742581
ASV23	Enterococcus	2.17398	2.61863	0	1.88048	0	1.21306	0.835831	0.855693	1.02692	1.89236	0.287273	0	0.108143	0	0.0717189	0	0	0
ASV24	Spiroplasma	0.302827	0.165139	1.35445	0.0918907	0.35661	0.650909	0.35298	2.03973	0.619753	0.967721	0.635874	0.272661	0.0540716	0.463241	0.151406	0.0705008	0.367657	2.63655
ASV25	Spiroplasma	0.210385	0	0.20284	0.105018	0.123193	0.368191	0.0699301	0	0.0324289	0.0662822	0.0322778	0.0299262	0.0216286	0.357439	0.273594	0.498929	0.510059	6.6263
ASV26	NA	0	0	0	0	0	0	0	0.202315	1.83404	2.76728	0.0258223	2.77648	0	0.151554	0	3.20779	0	0
ASV27	Staphylococcus	1.76596	1.44918	1.55074	0.0886088	0	0	0.855811	0.951876	0.284654	0.526944	0	0	0.675895	1.73	0.735782	0	0	0
ASV28	NA	1.26869	0.0269614	0.0850618	2.05769	0.291772	0.644334	0.955711	0.0530662	0.789104	1.52781	0.784352	1.79557	0	0.0657688	0	0.0867702	0	0.0258739
ASV29	Weissella	0.121131	0.465085	1.56383	0.324899	1.37781	0.647622	0	0	0	1.14005	0	0	0	0.694861	0.53922	0.230483	1.78391	0.380346
ASV30	NA	0	6.57185	0	0	0	0	1.44189	0	0.230606	0.616425	0	0	0	0	0.31875	0	0	0.393283			Top 30 ASV were used for Figure 3A and Figure 5 Left
ASV31	Spiroplasma	1.14118	0	0.235556	0.114863	0	0.729807	0.609391	0.713078	1.13501	0.251872	0.868274	0.478819	0.032443	0.168711	1.16344	0.62095	0.434974	0
ASV32	Latilactobacillus	0	0	0	0	0.450626	2.33078	0	0	0	0	0	0	0	0	0	2.64107	0.74567	1.14621
ASV33	Xenorhabdus	1.53326	0.0505527	0.0817902	0.183781	0.846139	0.447089	0.27306	0	0.598134	1.44827	0	1.09397	0	0.0200166	0.0478126	0.0271157	0	0.0284613
ASV34	Latilactobacillus	0.334704	0	0.510371	0.58088	0	0.999375	0	0.325031	0	1.95201	0	0.435592	0	0	0	0.9843	0	0
ASV35	NA	0.248637	0	4.94667	0.160809	0	0.108485	0	0.0298498	0	0.616425	0	0	0	0	0	0	0	0
ASV36	NA	0.111568	0	0	0.0229727	0	0.401065	0.789211	0	2.29525	0.642938	1.10067	0.581898	0	0	0.010625	0.0271157	0.0155348	0
ASV37	Escherichia-Shigella	0	0.155028	0	0	0	0	0	1.80425	0	0	0	0	0	3.08255	0	0	0	0
ASV38	NA	0	0.0808843	0	0	0	0	0.649351	0.0862326	1.09898	0	3.08576	0	0	0	0	0	0	0
ASV39	NA	0.270951	0	0.261729	0.0426635	0	0	0.969031	0	1.59983	1.22622	0	0	0	0.0772068	0	0.0108463	0	0
ASV40	Leuconostoc	0.465398	0.0235913	0.494013	0.433199	1.27083	0.138072	0.699301	0.208948	0.0468418	0	0	0.319213	0	0	0.0345313	0	0.0181239	0
ASV41	Weissella	0	0.640334	0	0	0	0	0	2.60025	0.374734	0	0	0	0	0.503274	0	0	0	0
ASV42	ZOR0006	0.545089	0.0303316	0.242099	0	0.103741	0.226832	0.24975	0.0596995	0.962058	0.457347	0.397018	0.598524	0.0108143	0.0314546	0.0132813	0	0	0.0181117
ASV43	Pseudomonas	0	0	0	0	0	0	0.0599401	0	0	3.71512	0	0	0	0	0	0	0	0
ASV44	Pseudomonas	0	0	0	0	0	0.213682	0.602731	0.0596995	0.263035	0	0.574546	1.94853	0	0.0457522	0	0	0	0
ASV45	Corynebacterium	0.153008	0.475195	0.0654322	0.0262545	0	0.138072	0.712621	0.0928659	0	0.57997	0.0161389	0	0	0	0.111563	0.0244041	0	0.214753
ASV46	Dysgonomonas	0.181696	0.155028	0.258457	0.758098	0	0.19067	0.02997	0	0.50445	0.391065	0.0710113	0	0.0216286	0	0	0	0	0
ASV47	NA	0	0	0	0	0	0	2.48085	0	0	0	0	0	0.00811074	0	0	0	0	0
ASV48	Lactococcus	1.0328	0	0	0	0	0.0295868	0.49617	0.0762827	0.0900804	0.0331411	0.213034	0.199508	0	0.108661	0	0.0162694	0	0
ASV49	Lactococcus	0	0	2.0055	0	0	0	0	0	0	0	0	0	0	0	0	0	0	0
ASV50	Weissella	0.918045	0	0.111235	0.196909	0	0	0	0	0	0	0	0	0	0.17443	0.414376	0	0	0
ASV51	NA	0	0	0	0	0	0.111772	0.19647	0	0.915216	0.202161	0.384106	0.232759	0	0	0	0	0	0
ASV52	Klebsiella	0	0	0	0	0.165337	0	0	0	0.0936836	0	0.403473	0.275986	0.55153	0	0.10625	0.0596545	0	0
ASV53	Companilactobacillus	0.481336	0	0.130864	0.613698	0	0.401065	0	0	0	0	0	0	0	0	0.130156	0	0	0
ASV54	NA	0	0	0	0	0	0	0.0699301	0	1.36562	0.381123	0	0	0	0	0	0	0	0
ASV55	Spiroplasma	0	0	0	0	0	0	0	0.587045	0	0	0	1.08399	0	0	0	0	0	0
ASV56	Dysgonomonas	0	0	0	0.0229727	0	0.161084	0	0	0.774691	0.175648	0.519673	0.0232759	0	0	0	0	0	0
ASV57	NA	0	0	0	0	0	0	1.38195	0	0.144129	0.0364552	0	0	0	0	0	0	0	0
ASV58	Apibacter	0	0	0	0	0	0	0.36297	0	0.0756675	1.07709	0	0	0	0	0	0	0	0
ASV59	NA	0.726786	0	0	0.610416	0	0	0	0	0	0	0	0	0	0	0	0	0	0
ASV60	NA	0	0	0	0	0	0	0.14319	0.102816	0	0	0.648785	0.38239	0	0	0	0.0325388	0	0
ASV61	Mangrovibacter	0.570591	0	0	0	0	0	0	0	0.461211	0	0	0.262685	0	0	0	0	0	0
ASV62	ZOR0006	0.624781	0	0	0.0623544	0	0	0.20313	0.0165832	0.0864771	0	0	0.209483	0	0	0	0	0	0
ASV63	Breznakia	0.379331	0	0.0425309	0.0131272	0	0	0.22644	0	0.050445	0.338039	0.0645557	0	0	0.00857854	0	0	0	0
ASV64	Levilactobacillus	0	1.1526	0	0	0	0	0	0	0	0	0	0	0	0	0	0	0	0
ASV65	Staphylococcus	0	0	0	0	0	0	0	0	0	0	0	0	0	0.943639	0	0	0	0
ASV66	NA	0	0	0	0	0.239901	0	0	0	0	0.417578	0	0.329188	0	0	0	0	0	0
ASV67	Corynebacterium	0	0.18536	0	0	0	0	0.47952	0	0	0	0	0.0232759	0.051368	0.108661	0	0	0.05955	0
ASV68	Citrobacter	0	0	0.464568	0	0	0	0.40959	0	0	0	0	0	0	0	0	0	0	0
ASV69	Staphylococcus	0	0	0	0	0	0	0	0	0	0	0	0	0	0.752052	0	0	0	0
ASV70	Latilactobacillus	0.331516	0	0	0.298645	0	0	0	0	0	0	0	0	0.173029	0	0	0	0	0
ASV71	Tepidiphilus	0.0637531	0	0	0	0	0	0	0.0232165	0.050445	0	0	0.0465518	0.0162215	0.0857854	0.0371876	0.0352504	0.098387	0.116433
ASV72	Weissella	0	0	0	0	0	0	0.656011	0	0	0	0	0	0	0	0	0	0	0
ASV73	NA	0	0	0	0	0	0	0	0	0	0	0	0	0	0	0	0.479948	0.0517826	0
ASV74	Enterococcus	0	0	0	0	0	0	0	0	0	0.145821	0	0	0.405537	0	0	0	0	0
ASV75	Asinibacterium	0	0	0	0	0	0	0	0	0	0	0	0	0.0216286	0.0772068	0.0717189	0.0433851	0.134635	0.106083
ASV76	Liquorilactobacillus	0	0.545969	0	0	0	0	0	0	0	0	0	0	0	0	0	0	0	0
ASV77	NA	0.506838	0	0	0	0	0.00657484	0	0	0	0	0	0	0	0	0	0	0	0
ASV78	Citrobacter	0	0	0	0	0	0	0.522811	0	0	0	0	0	0	0	0	0	0	0
ASV79	Providencia	0	0	0	0	0	0	0	0	0	0	0	0	0.378501	0	0	0	0	0
ASV80	NA	0	0	0	0.390535	0	0	0	0	0	0	0	0	0	0	0	0	0	0
ASV81	NA	0	0	0	0	0	0.384628	0	0	0	0	0	0	0	0	0	0	0	0
ASV82	Paucibacter	0.0223136	0	0.00654322	0	0	0	0	0	0	0	0	0	0.00540716	0.0400332	0	0.037962	0.0750848	0.0957334
ASV83	Anoxybacillus	0	0	0.0229013	0	0	0	0	0	0	0	0	0	0	0	0.0425001	0.0216926	0.121689	0.0595099
ASV84	Enterococcus	0	0	0	0.331463	0	0	0	0	0	0	0	0	0	0	0	0	0	0
ASV85	Enterococcus	0	0	0	0	0	0.289293	0	0	0	0	0	0	0	0	0	0	0	0
ASV86	Lacticaseibacillus	0	0.262874	0	0	0	0	0	0	0	0	0	0	0	0	0	0	0	0
ASV87	Orbus	0.172133	0	0.0359877	0	0	0.0295868	0	0	0	0	0	0	0	0	0	0.00813471	0	0
ASV88	NA	0	0	0.0261729	0	0.0194515	0	0	0.0265331	0	0	0	0.0166257	0	0.0343141	0.0159375	0.0216926	0.0103565	0.0517478
ASV89	Latilactobacillus	0	0	0	0	0	0	0.24975	0	0	0	0	0	0	0	0	0	0	0
ASV90	Enterococcus	0	0	0.016358	0	0.0162096	0	0	0	0	0	0	0	0	0.0343141	0	0	0.126867	0
ASV91	Gordonia	0	0	0	0	0	0	0.1332	0	0	0	0	0	0.0486644	0	0.0239063	0	0	0
ASV92	Incertae Sedis	0	0	0	0.0820452	0	0	0.04662	0	0	0.0563399	0	0	0	0.0285951	0	0	0	0
ASV93	Dysgonomonas	0	0.0943651	0.12105	0	0	0	0	0	0	0	0	0	0	0	0	0	0	0
ASV94	Apibacter	0.137069	0	0.0261729	0	0	0	0	0	0	0	0	0	0.0243322	0	0	0	0	0.00776217
ASV95	Latilactobacillus	0.117943	0	0	0	0	0	0	0	0	0	0	0	0	0	0.0690626	0	0	0
ASV96	Brevibacterium	0	0	0	0	0	0	0.14985	0.0563829	0	0	0	0	0	0	0	0	0	0
ASV97	NA	0.0733161	0	0.0294445	0	0	0	0	0	0.050445	0.0198847	0	0.0299262	0	0	0	0	0	0
ASV98	NA	0	0	0	0	0	0	0.1998	0	0	0	0	0	0	0	0	0	0	0
ASV99	Dysgonomonas	0.0478149	0	0	0	0	0	0.14652	0	0	0	0	0	0	0	0	0	0	0
ASV100	Brachybacterium	0.0318766	0	0	0	0	0	0.0965701	0	0	0	0	0	0.0351465	0	0.0159375	0	0	0
